# Supplementary material for: D-Cysteine Activates Chaperone-Mediated Autophagy in Cerebellar Purkinje Cells via the Generation of Hydrogen Sulfide and Nrf2 Activation
Source: Cells. 2022 Apr 5;11(7):1230. doi: 10.3390/cells11071230 (PMC8997644; doi:10.3390/cells11071230)
Supplement: Supplementary file 1 [file cells-11-01230-s001.zip]

Archive with 1 entries (1 files):
- cells-1645351-supplementary.pdf
